# Supplementary material for: Genome-scale model-driven strain design for dicarboxylic acid production in Yarrowia lipolytica
Source: BMC Syst Biol. 2018 Mar 19;12(Suppl 2):12. doi: 10.1186/s12918-018-0542-5 (PMC5861505; doi:10.1186/s12918-018-0542-5)
Supplement: Supplementary file 1 — Changed, added and deleted reactions in iYLI647 model in comparison with iMK735 scaffold model. (XLSX 22 kb) [file 12918_2018_542_MOESM1_ESM.xlsx]

## Sheet: Sheet1
Reactions modified from iMK735
Rxn Abv	Rxn Name	Formula in iMK735	Formula in iYLI647
ASPOcm	aspartate oxidase	asp_L[c] + fad[m] -> fadh2[m] + iasp[c]	asp_L[c] + fad[m] -> fadh2[m] + iasp[c] + h[c]
MTHFC	methenyltetrahydrofolate cyclohydrolase	h2o[c] + methf[c] <=> 10fthf[c]	h2o[c] + methf[c] <=> 10fthf[c] + h[c]
MTHFD2	methylenetetrahydrofolate dehydrogenase NAD	mlthf[c] + nad[c] -> h[c] + methf[c] + nadh[c]	mlthf[c] + nadp[c] <=> methf[c] + nadph[c]
MTHFR3	5 10 methylenetetrahydrofolatereductase NADPH	h[c] + mlthf[c] + nadph[c] -> 5mthf[c] + nadp[c]	2 h[c] + mlthf[c] + nadph[c] -> 5mthf[c] + nadp[c]
DHFS	dihydrofolate synthase	atp[c] + dhpt[c] + glu_L[c] -> adp[c] + dhf[c] + pi[c]	atp[c] + dhpt[c] + glu_L[c] -> adp[c] + dhf[c] + pi[c] + h[c]
FACOAL160p	fatty acid CoA ligase hexadecanoate peroxisomal	hdca[x] <=> pmtcoa[x]	atp[x] + coa[x] + hdca[x] <=> pmtcoa[x] + amp[x] + ppi[x]
FTHFI	5 Formyltetrahydrofolate10 Formyltetrahydrofolate isomerase	5fthf[c] + atp[c] + h2o[c] -> 10fthf[c] + adp[c] + pi[c]	5fthf[c] + atp[c] + h2o[c] -> 10fthf[c] + adp[c] + pi[c] + h[c]
METS	methionine synthase	5mthf[c] + hcys_L[c] -> met_L[c] + thf[c]	5mthf[c] + hcys_L[c] -> met_L[c] + thf[c] + h[c]
GTPCI	GTP cyclohydrolase I	gtp[c] + h2o[c] -> ahdt[c] + for[c]	gtp[c] + h2o[c] -> ahdt[c] + for[c] + h[c]
MTHFCm	methenyltetrahydrifikate cyclohydrolase mitochondrial	h2o[m] + methf[m] <=> 10fthf[m]	h2o[m] + methf[m] <=> 10fthf[m] + h[m]
MTHFD2	methylenetetrahydrofolate dehydrogenase NAD	mlthf[c] + nad[c] -> h[c] + methf[c] + nadh[c]	mlthf[c] + nad[c] -> methf[c] + nadh[c]
MTHFDm	methylenetetrahydrofolate dehydrogenase NADP mitochondrial	mlthf[m] + nadp[m] <=> h[m] + methf[m] + nadph[m]	mlthf[m] + nadp[m] <=> methf[m] + nadph[m]
QULNS	quinolinate synthase	dhap[c] + iasp[c] -> 2 h2o[c] + h[c] + pi[c] + quln[c]	dhap[c] + iasp[c] -> 2 h2o[c] + pi[c] + quln[c]
SPHPL	sphinganine phosphate lyase	sph1p[c] -> ethamp[c] + hxdcal[c]	sph1p[c] -> ethamp[c] + hxdcal[c]
oxogludeh	oxoglutarate dehydrogenase YL	2oxoadp[c] + coa[c] + nad[c] <=> co2[c] + h[c] + nadh[c] + gtycoa[c]	2oxoadp[c] + coa[c] + nad[c] <=> co2[c] + h[c] + nadh[c] + gtycoa[c]
FACOAL60p	fatty acid CoA ligase hexanoate peroxisomal YL	atp[x] + coa[x] + hca[x] <=> amp[x] + ppi[x] + hcacoa[x]	atp[x] + coa[x] + hca[x] <=> amp[x] + ppi[x] + hcacoa[x] + h[x]
FACOAL40p	fatty acid CoA ligase butanoate peroxisomal	atp[x] + coa[x] + buca[x] <=> amp[x] + ppi[x] + bucacoa[x]	atp[x] + coa[x] + buca[x] <=> amp[x] + ppi[x] + bucacoa[x] + h[x]
FAO40p	fatty acid oxidation butanoyl CoA peroxisomal YL	coa[x] + h2o[x] + nad[x] + o2[x] + bucacoa[x] -> 2 accoa[x] + h2o2[x] + h[x] + nadh[x]	coa[x] + h2o[x] + nad[x] + o2[x] + bucacoa[x] -> 2 accoa[x] + h2o2[x] + h[x] + nadh[x] + h[x]
UMPK	UMP kinase	atp[c] + ump[c] <=> adp[c] + udp[c]	atp[c] + ump[c] -> adp[c] + udp[c]
GLUt2m	L glutamate reversible transport via proton symport mitochondrial	glu_L[c] + h[c] <=> glu_L[m] + h[m]	glu_L[m] + h[m] -> glu_L[c] + h[c]
GCC2cm	glycine cleavage complex lipoamide mitochondrial	dhlam[m] + nad[m] <=> h[m] + lpam[m] + nadh[m]	dhlam[m] + nad[m] -> h[m] + lpam[m] + nadh[m]
AKGMAL	alpha ketoglutaratemalate transporter	akg[c] + mal_L[e] <=> akg[e] + mal_L[c]	akg[e] + mal_L[c] -> akg[c] + mal_L[e]
MALt2r	L malate reversible transport via proton symport	h[e] + mal_L[e] <=> h[c] + mal_L[c]	h[e] + mal_L[e] -> h[c] + mal_L[c]
ASPt2m	aspartate mitochondrial transport via proton symport	asp_L[c] + h[c] <=> asp_L[m] + h[m]	asp_L[c] + h[c] -> asp_L[m] + h[m]
TYRt2m	tyrosine mitochondrial transport via proton symport	h[c] + tyr_L[c] <=> h[m] + tyr_L[m]	h[m] + tyr_L[m] -> h[c] + tyr_L[c]
DICtm	dicarboxylate transport mitochondrial	mal_L[c] + succ[m] <=> mal_L[m] + succ[c]	mal_L[m] + succ[c] -> mal_L[c] + succ[m]
GK1	guanylate kinase GMPATP	atp[c] + gmp[c] <=> adp[c] + gdp[c]	atp[c] + gmp[c] -> adp[c] + gdp[c]
GK2	guanylate kinase GMPdATP	datp[c] + gmp[c] <=> dadp[c] + gdp[c]	datp[c] + gmp[c] -> dadp[c] + gdp[c]
NDPK1	nucleoside diphosphate kinase ATPGDP	atp[c] + gdp[c] <=> adp[c] + gtp[c]	atp[c] + gdp[c] -> adp[c] + gtp[c]
NDPK2	nucleoside diphosphate kinase ATPUDP	atp[c] + udp[c] <=> adp[c] + utp[c]	atp[c] + udp[c] -> adp[c] + utp[c]
NDPK3	nucleoside diphosphate kinase ATPCDP	atp[c] + cdp[c] <=> adp[c] + ctp[c]	atp[c] + cdp[c] -> adp[c] + ctp[c]
NDPK4	nucleoside diphosphate kinase ATPdTDP	atp[c] + dtdp[c] <=> adp[c] + dttp[c]	atp[c] + dtdp[c] -> adp[c] + dttp[c]
NDPK5	nucleoside diphosphate kinase ATPdGDP	atp[c] + dgdp[c] <=> adp[c] + dgtp[c]	atp[c] + dgdp[c] -> adp[c] + dgtp[c]
NDPK6	nucleoside diphosphate kinase ATPdUDP	atp[c] + dudp[c] <=> adp[c] + dutp[c]	atp[c] + dudp[c] -> adp[c] + dutp[c]
NDPK7	nucleoside diphosphate kinase ATPdCDP	atp[c] + dcdp[c] <=> adp[c] + dctp[c]	atp[c] + dcdp[c] -> adp[c] + dctp[c]
NDPK8	nucleoside diphosphate kinase ATPdADP	atp[c] + dadp[c] <=> adp[c] + datp[c]	atp[c] + dadp[c] -> adp[c] + datp[c]
NDPK9	nucleoside diphosphate kinase ATPIDP	atp[c] + idp[c] <=> adp[c] + itp[c]	atp[c] + idp[c] -> adp[c] + itp[c]
ADK1	adenylate kinase	amp[c] + atp[c] <=> 2 adp[c]	amp[c] + atp[c] -> 2 adp[c]
ADK3	adentylate kinase GTP	amp[c] + gtp[c] <=> adp[c] + gdp[c]	amp[c] + gtp[c] -> adp[c] + gdp[c]
ADK4	adentylate kinase ITP	amp[c] + itp[c] <=> adp[c] + idp[c]	amp[c] + itp[c] -> adp[c] + idp[c]
SUCD1m	succinate dehydrogenase	fad[m] + succ[m] <=> fadh2[m] + fum[m]	fad[m] + succ[m] -> fadh2[m] + fum[m]
SUCD2_u6m	succinate dehydrogenase ubiquinone 6 mitochondrial	q6[m] + succ[m] <=> fum[m] + q6h2[m]	q6[m] + succ[m] -> fum[m] + q6h2[m]
GLYt2m	glycine mitochondrial transport via proton symport	gly[c] + h[c] <=> gly[m] + h[m]	gly[m] + h[m] -> gly[c] + h[c]
ATPtm_H	ADPATP transporter mitochondrial	adp[c] + atp[m] + h[c] -> adp[m] + atp[c] + h[m]	adp[c] + atp[m] + h[c] <=> adp[m] + atp[c] + h[m]
G3PD1ir	glycerol 3 phosphate dehydrogenase NAD	dhap[c] + h[c] + nadh[c] -> glyc3p[c] + nad[c]	dhap[c] + h[c] + nadh[c] <=> glyc3p[c] + nad[c]
THRA	Threonine aldolase	acald[c] + gly[c] -> thr_L[c]	thr_L[c] -> acald[c] + gly[c]
New reactions added
Rxn Abv	Rxn Name	Formula in iYLI647
ACACTDC10p	acetyl-CoA C-acetyltransferase (decanedioyl-CoA), peroxisomal	oxo-C10DC-coa[x] + coa[x] -> accoa[x] + C8DC-coa[x]
ACACTDC12p	acetyl-CoA C-acetyltransferase (dodecanedioyl-CoA), peroxisomal	oxo-C12DC-coa[x] + coa[x] -> accoa[x] + C10DC-coa[x]
ACACTDC14p	acetyl-CoA C-acetyltransferase (tetradecanedioyl-CoA), peroxisomal	oxo-C14DC-coa[x] + coa[x] -> accoa[x] + C12DC-coa[x]
ACACTDC16p	acetyl-CoA C-acetyltransferase (hexadecanedioyl-CoA), peroxisomal	oxo-C16DC-coa[x] + coa[x] -> accoa[x] + C14DC-coa[x]
ACACTDC6p	acetyl-CoA C-acetyltransferase (adipoyl-CoA), peroxisomal	oxo-C6DC-coa[x] + coa[x] -> accoa[x] + succoa[x]
ACACTDC8p	acetyl-CoA C-acetyltransferase (octanedioyl-CoA), peroxisomal	oxo-C8DC-coa[x] + coa[x] -> accoa[x] + C6DC-coa[x]
ACOAODC10p	acyl-CoA oxidase (decanedioyl-CoA), peroxisomal	C10DC-coa[x] + o2[x] -> 2-ene-C10DC-coa[x] + h2o2[x]
ACOAODC12p	acyl-CoA oxidase (dodecanedioyl-CoA), peroxisomal	C12DC-coa[x] + o2[x] -> 2-ene-C12DC-coa[x] + h2o2[x]
ACOAODC14p	acyl-CoA oxidase (tetradecanedioyl-CoA), peroxisomal	C14DC-coa[x] + o2[x] -> 2-ene-C14DC-coa[x] + h2o2[x]
ACOAODC16p	acyl-CoA oxidase (hexadecanedioyl-CoA), peroxisomal	C16DC-coa[x] + o2[x] -> 2-ene-C16DC-coa[x] + h2o2[x]
ACOAODC6p	acyl-CoA oxidase (adipoyl-CoA), peroxisomal	C6DC-coa[x] + o2[x] -> 2-ene-C6DC-coa[x] + h2o2[x]
ACOAODC8p	acyl-CoA oxidase (octanedioyl-CoA), peroxisomal	C8DC-coa[x] + o2[x] -> 2-ene-C8DC-coa[x] + h2o2[x]
ALDDHD	Aldehyde dehydrogenase (hydroxy-decanoate)	dcaal[c] + h2o[c] + nad[c] -> C10DC[c] + nadh[c] + h[c]
ALDDHDD	Aldehyde dehydrogenase (hydroxy-dodecanoate)	ddcaal[c] + h2o[c] + nad[c] -> C12DC[c] + nadh[c] + h[c]
ALDDHHD	Aldehyde dehydrogenase (hydroxy-hexadecanoate)	hdcaal[c] + h2o[c] + nad[c] -> C16DC[c] + nadh[c] + h[c]
DCAFAO	Fatty alcohol oxidase (decanoate)	dcaol[c] + o2[c] -> dcaal[c] + h2o2[c]
DCAH	decanoate hydroxylase	dca[c] + o2[c] + nadph[c] + h[c] -> dcaol[c] + nadp[c] + h2o[c]
DCCOAL10	Dicarboxylic-acid--CoA ligase (decandioate)	C10DC[x] + atp[x] + coa[x] <=> C10DC-coa[x] + amp[x] + ppi[x]
DCCOAL12	Dicarboxylic-acid--CoA ligase (dodecandioate)	C12DC[x] + atp[x] + coa[x] <=> C12DC-coa[x] + amp[x] + ppi[x]
DCCOAL16	Dicarboxylic-acid--CoA ligase (hexadecandioate)	C16DC[x] + atp[x] + coa[x] <=> C16DC-coa[x] + amp[x] + ppi[x]
DDCAFAO	Fatty alcohol oxidase (dodecanoate)	ddcaol[c] + o2[c] -> ddcaal[c] + h2o2[c]
DDCAH	Dodecanoate hydroxylase	ddca[c] + o2[c] + nadph[c] + h[c] -> ddcaol[c] + nadp[c] + h2o[c]
ECOAHDC10p	3-hydroxyacyl-CoA dehydratase (3-hydroxydodecanedioyl-CoA), peroxisomal	2-ene-C10DC-coa[x] + h2o[x] <=> hydroxy-C10DC-coa[x]
ECOAHDC12p	3-hydroxyacyl-CoA dehydratase (3-hydroxydodecanedioyl-CoA), peroxisomal	2-ene-C12DC-coa[x] + h2o[x] <=> hydroxy-C12DC-coa[x]
ECOAHDC14p	3-hydroxyacyl-CoA dehydratase (3-hydroxytetradecanedioyl-CoA), peroxisomal	2-ene-C14DC-coa[x] + h2o[x] <=> hydroxy-C14DC-coa[x]
ECOAHDC16p	3-hydroxyacyl-CoA dehydratase (3-hydroxyhexadecanedioyl-CoA), peroxisomal	2-ene-C16DC-coa[x] + h2o[x] <=> hydroxy-C16DC-coa[x]
ECOAHDC6p	3-hydroxyacyl-CoA dehydratase (3-hydroxyadipoyl-CoA), peroxisomal	2-ene-C6DC-coa[x] + h2o[x] <=> hydroxy-C6DC-coa[x]
ECOAHDC8p	3-hydroxyacyl-CoA dehydratase (3-hydroxyoctanedioyl-CoA), peroxisomal	2-ene-C8DC-coa[x] + h2o[x] <=> hydroxy-C8DC-coa[x]
HACDDC10p	3-hydroxyacyl-CoA dehydrogenase (3-oxodecanedioyl-CoA), peroxisomal	hydroxy-C10DC-coa[x] + nad[x] <=> oxo-C10DC-coa[x] + nadh[x] + h[x]
HACDDC12p	3-hydroxyacyl-CoA dehydrogenase (3-oxododecanedioyl-CoA), peroxisomal	hydroxy-C12DC-coa[x] + nad[x] <=> oxo-C12DC-coa[x] + nadh[x] + h[x]
HACDDC14p	3-hydroxyacyl-CoA dehydrogenase (3-oxotetradecanedioyl-CoA), peroxisomal	hydroxy-C14DC-coa[x] + nad[x] <=> oxo-C14DC-coa[x] + nadh[x] + h[x]
HACDDC16p	3-hydroxyacyl-CoA dehydrogenase (3-oxohexadecanedioyl-CoA), peroxisomal	hydroxy-C16DC-coa[x] + nad[x] <=> oxo-C16DC-coa[x] + nadh[x] + h[x]
HACDDC6p	3-hydroxyacyl-CoA dehydrogenase (3-oxoadipoyl-CoA), peroxisomal	hydroxy-C6DC-coa[x] + nad[x] <=> oxo-C6DC-coa[x] + nadh[x] + h[x]
HACDDC8p	3-hydroxyacyl-CoA dehydrogenase (3-oxooctanedioyl-CoA), peroxisomal	hydroxy-C8DC-coa[x] + nad[x] <=> oxo-C8DC-coa[x] + nadh[x] + h[x]
HDCAFAO	Fatty alcohol oxidase (hexadecanoate)	hdcaol[c] + o2[c] -> hdcaal[c] + h2o2[c]
HDCAH	Hexadecanoate hydroxylase	hdca[c] + o2[c] + nadph[c] + h[c] -> hdcaol[c] + nadp[c] + h2o[c]
C10DCte	Decanedioate extracellular transport	C10DC[c] -> C10DC[e]
C10DCtp	Decanedioate peroxisomal transport	C10DC[c] -> C10DC[x]
C12DCte	Dodecanedioate extracellular transport	C12DC[c] -> C12DC[e]
C12DCtp	Dodecanedioate peroxisomal transport	C12DC[c] -> C12DC[x]
C16DCte	Hexadecanedioate extracellular transport	C16DC[c] -> C16DC[e]
C16DCtp	Hexadecanedioate peroxisomal transport	C16DC[c] -> C16DC[x]
EX_C12DC(e)	Dodecanedioate exchange	C12DC[e] ->
GLYCDx	glycerol 2-dehydrogenase	glyc[c] + nad[c] -> dha[c] + nadh[c]
L_LACtm	L lactate transport mitochondrial	h[c] + lac_L[c] <=> h[m] + lac_L[m]
ACACCT	Acetyl-CoA:acetoacetyl-CoA transferase	acac[c] + accoa[c] -> aacoa[c] + ac[c]
LEUDH	2-Oxoisovalerate dehydrogenase	4mop[c] + coa[c] + nad[c] -> ivcoa[c] + co2[c] + nadh[c]
MBCOAi	isovaleryl-coa dehydrogenase	ivcoa[c] + nad[c] -> 3mb2coa[c] + nadh[c] + h[c]
MCCC	3-methylcrotonyl-coa carboxylase	3mb2coa[c] + atp[c] + hco3[c] -> 3mgcoa[c] + adp[c] + h[c] + pi[c]
MGCH	Methylglutaconyl-coa hydratase	3mgcoa[c] + h2o[c] -> hmgcoa[c]
Reaction deleted from iMK735
Rxn Abv	Rxn Name	Formula
2MCITtm	2 methylcitrate mitochondrial transport via diffusion	2mcit[c] <=> 2mcit[m]
4HGLSDm	L 4 hydroxyglutamate semialdehyde dehydrogenase mitochondrial	4hglusa[m] + h2o[m] + nad[m] <=> e4hglu[m] + 2 h[m] + nadh[m]
ACALDt	acetaldehyde reversible transport	acald[e] <=> acald[c]
EX_acald(e)	Acetaldehyde exchange	acald[e] <=>
EX_alc(e)	alcane exchange YL	alc[e] <=>
EX_pepd(e)	peptide exchange	pepd[e] <=>
HACDp	3 hydroxyacyl CoA dehydrogenase	3hacoa[x] + nad[x] <=> 3oacoa[x] + h[x] + nadh[x]
LCADm	lactaldehyde dehydrogenase mitochondrial	h2o[m] + lald_L[m] + nad[m] <=> 2 h[m] + lac_L[m] + nadh[m]
MELTGH	Melibiitol galactohydrolase	h2o[c] + melt[c] <=> gal[c] + sbt_D[c]
PHCHGSm	L 1 Pyrroline 3 hydroxy 5 carboxylate spontaneous conversion to L 4 Hydroxyglutamate semialdehyde mitochondrial	1p3h5c[m] + h2o[m] + h[m] <=> 4hglusa[m]
PIt5m	phosphate transport via hydroxide ion symport mitochondrial	oh1[m] + pi[c] <=> oh1[c] + pi[m]
LDp_form	LDp form	0.01 triglyc_SC[c] <=> 0.01 LDparticle_SC[c]
DECHa	DECANE DEHYDROGENASE alcohol YL	decane[c] + o2[c] <=> decanol[c] + h2o[c]
DECHah	DECANE DEHYDROGENASE aldehid YL	decanol[c] + nad[c] <=> decanal[c] + h[c] + nadh[c]
HDCHa	HEXADECANE DEHYDROGENASE alcohol YL	hedecane[c] + o2[c] <=> h2o[c] + hedecanol[c]
HDCHah	HEXADECANE DEHYDROGENASE aldehid YL	hedecanol[c] + nad[c] <=> h[c] + hxdcal[c] + nadh[c]
DDCHa	DODECANE DEHYDROGENASE alcohol YL	dodec[c] + o2[c] <=> ddecanol[c] + h2o[c]
DDCHah	DODECANE DEHYDROGENASE aldehid YL	ddecanol[c] + nad[c] <=> ddecanal[c] + h[c] + nadh[c]
alct	alcane transport YL	alc[e] <=> alc[c]
alcd	alcane decomposition YL	alc[c] <=> 0.33 dodec[c] + 0.34 decane[c] + 0.33 hedecane[c]
DGGH	alpha D glucoside glucohydrase	6dg[c] + h2o[c] -> gal[c] + glc_D[c]
G3PT	glycerol 3 phosphatase	glyc3p[c] + h2o[c] -> glyc[c] + pi[c]
GLPT	glycylpeptide N tetradecanoyltransferase	glp[c] + tdcoa[c] -> coa[c] + tglp[c]
GLUt5m	L glutamate transport into mitochondria via hydroxide ion antiport	glu_L[c] + oh1[m] -> glu_L[m] + oh1[c]
HCITSn	homocitrate synthase	accoa[n] + akg[n] + h2o[n] -> coa[n] + h[n] + hcit[n]
KATp	3 ketoacyl CoA thiolase peroxisomal	3oacoa[x] + coa[x] -> accoa[x] + acoa[x]
MCITLm	methyisocitrate lyase mitochondrial	2mcit[m] -> pyr[m] + succ[m]
MCITS	2 methylcitrate synthase	h2o[c] + oaa[c] + ppcoa[c] -> 2mcit[c] + coa[c] + h[c]
MIP2CS224_SC	mannose inositol P 2 ceramide synthase ceramide 2 26C yeast specific	0.01 mipc224_SC[c] + 0.01 ptd1ino_SC[c] -> 0.01 12dgr_SC[c] + 0.01 mip2c224_SC[c]
PDHcm	pyruvate dehydrogenase dihydrolipoamide dehydrogenase	dhlam[m] + nad[m] -> h[m] + lpam[m] + nadh[m]
PEPAT	Peptide alpha N acetyltransferase	accoa[c] + pepd[c] -> apep[c] + coa[c] + h[c]
PEPDt3	peptide transport in via proton symport	h[e] + pepd[e] -> h[c] + pepd[c]
RAFGH	Raffinose galactohydrolase	h2o[c] + raffin[c] -> gal[c] + sucr[c]
SBTR	D sorbitol reductase	glc_D[c] + h[c] + nadph[c] -> nadp[c] + sbt_D[c]
LDparticle_SC_c_tp	LDparticle SC c tp	0.01 LDparticle_SC[c] -> 0.01 LDparticle_SC_c[e]
LDparticle_SC_e_tp	LDparticle SC e tp	0.01 LDparticle_SC_c[e] ->
SEparticle_SC_c_tp	SEparticle SC c tp	SEparticle_SC[c] -> SEparticle_SC_c[e]
LRO1_pc	LRO1 pc	0.01 12dgr_SC[c] + 0.01 pc_SC[c] -> 0.01 triglyc_SC[c] + 0.01 lpc_SC[c]
LRO1_pe	LRO1 pe	0.01 12dgr_SC[c] + 0.01 pe_SC[c] -> 0.01 triglyc_SC[c] + 0.01 lpe_SC[c]
membrane_c_tp	membrane c tp	membrane[c] -> membrane_c[e]
rLDparticle_SC_c_tp	rLDparticle SC c tp	LDparticle_SC_c[e] -> LDparticle_SC[c]
rmembrane_c_tp	rmembrane c tp	membrane_c[e] -> membrane[c]
rseMed_c_tp	rseMed c tp	SEparticle_SC[c] -> seMed[e]
rtagMed_c_tp	rtagMed c tp	triglyc_SC[c] -> tagMed[e]
seMed_c_tp	seMed c tp	seMed[e] -> SEparticle_SC[c]
tagMed_c_tp	tagMed c tp	tagMed[e] -> triglyc_SC[c]
biomass_004	biomass yarrowia 0.4% bal YL	1.1348 13BDglcn[c] + 0.4588 ala_L[c] + 0.046 amp[c] + 0.1607 arg_L[c] + 0.1017 asn_L[c] + 0.2975 asp_L[c] + 17.05 atp[c] + 0.0447 cmp[c] + 0.0066 cys_L[c] + 0.0036 damp[c] + 0.0024 dcmp[c] + 0.0024 dgmp[c] + 0.0036 dtmp[c] + 0.0007 ergst[c] + 0.1054 gln_L[c] + 0.3018 glu_L[c] + 0.2904 gly[c] + 0.5185 glycogen[c] + 0.046 gmp[c] + 17.05 h2o[c] + 0.0663 his_L[c] + 0.1927 ile_L[c] + 0.2964 leu_L[c] +…
biomass_013	biomass yarrowia 1.3% bal YL	1.1696 13BDglcn[c] + 0.47277 ala_L[c] + 0.0474 amp[c] + 0.16559 arg_L[c] + 0.1048 asn_L[c] + 0.30656 asp_L[c] + 17.05 atp[c] + 0.04606 cmp[c] + 0.0068 cys_L[c] + 0.00371 damp[c] + 0.00247 dcmp[c] + 0.00247 dgmp[c] + 0.00371 dtmp[c] + 0.00072 ergst[c] + 0.10861 gln_L[c] + 0.31099 glu_L[c] + 0.29924 gly[c] + 0.53429 glycogen[c] + 0.0474 gmp[c] + 17.05 h2o[c] + 0.06832 his_L[c] + 0.19857 ile_L[c] + …
biomass_051	biomass yarrowia 5.1% bal YL	1.1243 13BDglcn[c] + 0.45457 ala_L[c] + 0.04558 amp[c] + 0.15922 arg_L[c] + 0.10076 asn_L[c] + 0.29476 asp_L[c] + 17.05 atp[c] + 0.04429 cmp[c] + 0.00654 cys_L[c] + 0.00357 damp[c] + 0.00238 dcmp[c] + 0.00238 dgmp[c] + 0.00357 dtmp[c] + 0.00069 ergst[c] + 0.10443 gln_L[c] + 0.29902 glu_L[c] + 0.28772 gly[c] + 0.51372 glycogen[c] + 0.04558 gmp[c] + 17.05 h2o[c] + 0.06569 his_L[c] + 0.19092 ile_L[c…
biomass_20	biomass yarrowia 20% bal YL	0.94781 13BDglcn[c] + 0.3832 ala_L[c] + 0.03842 amp[c] + 0.13422 arg_L[c] + 0.08494 asn_L[c] + 0.24848 asp_L[c] + 17.05 atp[c] + 0.03733 cmp[c] + 0.00551 cys_L[c] + 0.00301 damp[c] + 0.002 dcmp[c] + 0.002 dgmp[c] + 0.00301 dtmp[c] + 0.00058 ergst[c] + 0.08803 gln_L[c] + 0.25207 glu_L[c] + 0.24255 gly[c] + 0.43306 glycogen[c] + 0.03842 gmp[c] + 17.05 h2o[c] + 0.05538 his_L[c] + 0.16095 ile_L[c] + …
biomass_40	biomass yarrowia 40% bal YL	0.71086 13BDglcn[c] + 0.2874 ala_L[c] + 0.02882 amp[c] + 0.10067 arg_L[c] + 0.06371 asn_L[c] + 0.18636 asp_L[c] + 15.31 atp[c] + 0.028 cmp[c] + 0.00413 cys_L[c] + 0.00226 damp[c] + 0.0015 dcmp[c] + 0.0015 dgmp[c] + 0.00226 dtmp[c] + 0.00044 ergst[c] + 0.06602 gln_L[c] + 0.18905 glu_L[c] + 0.18191 gly[c] + 0.3248 glycogen[c] + 0.02882 gmp[c] + 15.31 h2o[c] + 0.04153 his_L[c] + 0.12071 ile_L[c] + 0…
biomass_60	biomass yarrowia 60% bal YL	0.4739 13BDglcn[c] + 0.1916 ala_L[c] + 0.01921 amp[c] + 0.06711 arg_L[c] + 0.04247 asn_L[c] + 0.12424 asp_L[c] + 10.08 atp[c] + 0.01867 cmp[c] + 0.00276 cys_L[c] + 0.0015 damp[c] + 0.001 dcmp[c] + 0.001 dgmp[c] + 0.0015 dtmp[c] + 0.00029 ergst[c] + 0.04402 gln_L[c] + 0.12604 glu_L[c] + 0.12127 gly[c] + 0.21653 glycogen[c] + 0.01921 gmp[c] + 10.08 h2o[c] + 0.02769 his_L[c] + 0.08047 ile_L[c] + 0.1…
biomass_80	biomass yarrowia 80% bal YL	0.23695 13BDglcn[c] + 0.0958 ala_L[c] + 0.00961 amp[c] + 0.03356 arg_L[c] + 0.02124 asn_L[c] + 0.06212 asp_L[c] + 5.04 atp[c] + 0.00933 cmp[c] + 0.00138 cys_L[c] + 0.00075 damp[c] + 0.0005 dcmp[c] + 0.0005 dgmp[c] + 0.00075 dtmp[c] + 0.00015 ergst[c] + 0.02201 gln_L[c] + 0.06302 glu_L[c] + 0.06064 gly[c] + 0.10827 glycogen[c] + 0.00961 gmp[c] + 5.04 h2o[c] + 0.01384 his_L[c] + 0.04024 ile_L[c] + …
biomass_WOtag	biomass WOtag YL	1.184 13BDglcn[c] + 0.47871 ala_L[c] + 0.048 amp[c] + 0.16767 arg_L[c] + 0.10611 asn_L[c] + 0.31041 asp_L[c] + 17.05 atp[c] + 0.04664 cmp[c] + 0.00689 cys_L[c] + 0.00376 damp[c] + 0.0025 dcmp[c] + 0.0025 dgmp[c] + 0.00376 dtmp[c] + 0.10997 gln_L[c] + 0.3149 glu_L[c] + 0.303 gly[c] + 0.541 glycogen[c] + 0.048 gmp[c] + 17.05 h2o[c] + 0.06918 his_L[c] + 0.20106 ile_L[c] + 0.30926 leu_L[c] + 0.29862 …
biomass_WOtG	biomass WOtag and glycogen YL	1.184 13BDglcn[c] + 0.47871 ala_L[c] + 0.048 amp[c] + 0.16767 arg_L[c] + 0.10611 asn_L[c] + 0.31041 asp_L[c] + 17.05 atp[c] + 0.04664 cmp[c] + 0.00689 cys_L[c] + 0.00376 damp[c] + 0.0025 dcmp[c] + 0.0025 dgmp[c] + 0.00376 dtmp[c] + 0.10997 gln_L[c] + 0.3149 glu_L[c] + 0.303 gly[c] + 0.048 gmp[c] + 17.05 h2o[c] + 0.06918 his_L[c] + 0.20106 ile_L[c] + 0.30926 leu_L[c] + 0.29862 lys_L[c] + 0.84295 m…
